# Supplementary material for: Learnability of a Configurator Empowering End Users to Create Mobile Data Collection Instruments: Usability Study
Source: JMIR Mhealth Uhealth. 2018 Jun 29;6(6):e148. doi: 10.2196/mhealth.9826 (PMC6045789; doi:10.2196/mhealth.9826)
Supplement: Multimedia Appendix 2 [file mhealth_v6i6e148_app2.xlsx]

## Sheet: demographie
Code	Geschlecht	Alter	Bildungsabschluss	BildungsabschlussSonstiges	Schuljahre	Ausbildung	AusbildungSonstiges	Studiengang	Semester	Studienabschluss	PMErfahrung	PMJahre	PMGelesen	PMErstellt	PMAktivitaeten	PMAusbildung	PMSelbststudium	ZSTAnzahl	ZSTFalsch	ZSTRichtig	SSAnzahl	SSFalsch	SSRichtig	A1Operationen	A1Zeit	A1Fehler	A1ME1	A1ME2	A1ME3	A1ME4	A1ME5	A2Operationen	A2Zeit	A2Fehler	A2ME1	A2ME2	A2ME3	A2ME4	A2ME5	A3Operationen	A3Zeit	A3Fehler	A3ME1	A3ME2	A3ME3	A3ME4	A3ME5	A4Operationen	A4Zeit
0a4r2s0w6	weiblich	jünger als 25	Bachelor		12	Azubi		Wirtschaftswissenschaften	1	Master	ja	0.5	20	10	20	8	3	121	0	121	51	1	50	13	346155	0	6	1	6	2	5	17	325913	0	5	1	5	2	5	9	154716	0	6	1	6	2	6	9	151254
0e3v4y0s7	männlich	jünger als 25	Bachelor		14	Azubi		Medieninformatik	3	Master	ja	2.5	10	4	10	56	16	76	0	76	38	0	38	9	222969	0	6	2	4	3	4	9	189240	0	5	2	5	3	4	9	136217	0	5	2	4	3	4	11	99297
0m5t1ljw6	männlich	25-35	Bachelor		5	Azubi		NA	NA	Bachelor	ja	0	10	10	10	12	2	55	0	55	30	4	26	9	326298	0	6	2	5	6	6	9	116370	0	6	2	6	5	5	10	174620	0	5	1	5	5	5	20	170788
0r3n3n0f6	männlich	jünger als 25	Bachelor		14	Akademiker		NA	7	Bachelor	ja	4	20	10	15	12	10	70	0	70	43	2	41	9	242997	1	3	3	4	2	3	63	674841	0	3	4	3	2	3	28	331033	0	3	4	3	2	3	14	129893
0r6o0t0s6	männlich	25-35	Bachelor		17	Akademiker		Wirtschaftswissenschaften	2	Master	ja	0.5	10	10	20	8	2	85	0	85	32	0	32	31	495724	0	3	2	3	2	2	14	270102	1	4	3	3	3	3	9	174236	0	5	2	5	3	4	15	272220
0s3e3h0f6	weiblich	jünger als 25	Hochschulreife		16.5	Azubi		Wirtschaftswissenschaften	7	Bachelor	nein	NA	NA	NA	NA	NA	NA	101	0	101	60	3	57	14	389234	1	2	2	5	2	4	15	285606	0	4	2	3	3	5	17	162834	0	4	2	3	3	3	13	101116
0t2r4ams6	weiblich	jünger als 25	Hochschulreife		16	Azubi		Wirtschaftswissenschaften	9	Bachelor	nein	NA	NA	NA	NA	NA	NA	99	0	99	45	0	45	29	582658	8	3	5	5	2	2	16	232692	7	4	5	5	2	3	13	149774	6	4	4	5	3	5	14	167422
0t3c4s0m7	männlich	jünger als 25	Bachelor		15	Azubi		Informatik	1	Master	ja	1.5	10	5	10	2	0.5	73	0	73	32	2	30	11	288844	0	4	2	5	1	4	9	185083	0	4	3	3	1	2	9	177927	0	4	2	4	2	4	9	148313
1j6ß1a0b8	weiblich	25-35	Bachelor		19	Azubi		Medieninformatik	1	Master	ja	4	80	150	10	10	10	76	0	76	42	0	42	9	398559	0	3	3	5	2	6	11	210655	3	6	2	6	2	7	13	284069	3	6	2	6	2	6	9	209073
2j5r1s0d8	männlich	25-35	Bachelor		19	Akademiker		Informatik	6	Master	ja	4	5	5	15	0	0	48	0	48	35	2	33	19	513763	0	4	2	4	4	4	10	149999	0	6	2	5	4	5	14	200241	0	6	2	6	4	6	14	221760
2s8r8n2m20	männlich	25-35	Bachelor		20	Akademiker		Wirtschaftswissenschaften	NA	Bachelor	nein	NA	NA	NA	NA	NA	NA	84	0	84	43	0	43	22	831871	1	3	5	4	3	3	13	367889	0	4	4	4	4	5	9	211138	0	5	3	5	5	5	13	202229
3a5i1a0r9	weiblich	25-35	Bachelor		18	Azubi		Wirtschaftswissenschaften	5	Master	ja	1.5	0	0	NA	4	1	68	0	68	26	3	23	44	790206	4	1	7	3	2	2	13	200482	2	1	6	3	2	2	7	146284	3	2	4	3	3	2	21	253725
3a6r0s1a10	männlich	25-35	Bachelor		19	Akademiker		Medieninformatik	1	Master	ja	2	10	6	5	8	2	84	0	84	41	0	41	9	123658	0	7	1	7	4	6	9	107332	0	6	1	6	4	6	9	79365	0	6	1	6	5	7	9	90853
3c4l3n0v10	männlich	jünger als 25	Bachelor		17	Azubi		Informatik	1	Master	ja	2	0	0	0	1	1	88	0	88	47	1	46	11	258738	0	4	1	5	3	5	9	140880	0	6	1	6	4	5	11	209687	0	6	1	5	4	5	16	200310
3d6n0l0k9	männlich	25-35	Bachelor		19	Azubi		Wirtschaftswissenschaften	2	Master	nein	NA	NA	NA	NA	0	0	89	0	89	42	2	40	13	361651	2	3	2	2	2	3	15	335337	0	4	3	3	2	4	12	122165	0	5	3	5	4	5	9	113560
3f3e3n9e18	männlich	25-35	Master		28	Akademiker		Informatik	NA	Diplom	ja	5	20	10	10	5	5	110	0	110	34	1	33	9	146234	0	6	2	5	2	5	16	146264	0	6	2	5	2	5	9	75929	0	6	2	5	2	5	11	69351
3j4d2s0s9	männlich	jünger als 25	Bachelor		17	Azubi		Medieninformatik	1	Master	ja	3	0	0	0	0	0	88	0	88	45	1	44	9	163120	0	4	2	5	4	4	9	262588	0	4	2	4	3	4	9	133289	0	4	1	4	4	4	9	104620
3m6oolas9	weiblich	25-35	Bachelor		16	Akademiker		International Business	7	Bachelor	ja	1	30	20	25	2	1	NA	NA	NA	47	2	45	18	425256		5	6	6	4	2	31	820151		3	6	5	2	2	19	279787		3	6	5	5	3	15	158677
3o7r9n1k20	männlich	25-35	Hochschulreife		17	Azubi		Informatik	9	NA	ja	2	0	0	NA	0	0	76	1	75	35	2	33	11	305410	0	4	2	4	3	5	9	160097	0	5	1	6	4	5	9	107196	0	6	1	6	6	6	7	87755
3r6r0n0z9	männlich	25-35	Bachelor		15	Azubi		Medieninformatik	3	Master	ja	4	100	10	8	48	10	87	0	87	32	0	32	13	228760	0	6	2	6	3	3	9	134061	0	6	2	6	5	5	9	106043	0	6	1	7	6	6	9	88461
4a3t3e0s10	weiblich	jünger als 25	Bachelor		17	Azubi		Wirtschaftswissenschaften	1	Master	ja	0.5	2	NA	NA	12	4	76	0	76	34	2	32	9	405712	0	3	3	4	4	3	11	242951	0	6	3	6	3	6	11	147005	1	7	3	6	3	7	11	177808
4a6r0s0r10	männlich	25-35	Bachelor		20	Azubi		Informatik	3	Master	ja	1	50	10	15	10	5	90	0	90	45	2	43	13	337479	0	3	5	3	2	3	9	118259	0	5	2	4	2	4	9	155321	0	4	2	4	2	4	11	91555
4j4d2s0o10	männlich	jünger als 25	Bachelor		16	Azubi		Wirtschaftswissenschaften	1	Master	ja	0.5	2	0	15	15	2	85	0	85	41	1	40	16	310808	1	3	2	4	2	4	24	423635	0	3	2	4	1	3	9	222597	0	2	2	4	2	4	9	161849
4m8f8l0w20	männlich	25-35	Bachelor		17	Akademiker		Informatik	2	Master	nein	NA	NA	NA	NA	6	3	73	1	72	36	0	36	13	281099	2	5	2	5	2	5	10	458204	0	5	2	4	5	5	10	178980	0	6	2	6	4	6	9	139983
5f3r3n4s15	männlich	jünger als 25	Bachelor		18	Akademiker		Medieninformatik	2	Master	ja	2	0	0	0	0	0	94	0	94	47	1	46	17	329589	0	5	1	5	2	4	17	158801	1	4	1	5	3	5	11	140047	1	5	1	5	4	5	13	174103
5m4r2s0b11	männlich	jünger als 25	Bachelor		17	Azubi		NA	2	Master	ja	3	70	40	25	20	15	133	0	133	60	3	57	24	460015	3	1	4	2	2	1	20	372653	1	4	4	3	3	4	13	170462	0	5	3	4	3	5	21	252888
5m6r0m0h11	weiblich	25-35	Bachelor		18	Azubi		Wirtschaftswissenschaften	4	Master	nein	NA	0	0	NA	0	0	62	0	62	31	0	31	9	357114	0	4	4	2	2	2	12	325667	0	3	3	3	2	3	12	296578	0	4	2	3	2	3	11	187526
5n3n3o1g12	männlich	jünger als 25	Bachelor		16	Azubi		Wirtschaftswissenschaften	1	Master	nein	NA	NA	NA	NA	8	2	108	0	108	42	2	40	9	341047	0	5	4	5	4	5	17	500958	1	4	4	5	4	5	9	142746	1	6	4	6	4	6	9	117217
5p0e6l1m12	männlich	jünger als 25	Hochschulreife		9	Azubi		Wirtschaftswissenschaften	3	NA	ja	0	10	5	10	10	2	73	0	73	43	0	43	9	175789	0	7	1	7	4	6	9	114984	0	7	1	7	4	7	9	87819	0	7	1	7	4	7	9	99053
5r3r3l0h11	männlich	jünger als 25	Bachelor		17	Azubi		Wirtschaftswissenschaften	7	Bachelor	nein	NA	NA	NA	NA	NA	NA	41	0	41	32	0	32	15	327809	0	6	3	5	2	5	11	186149	0	5	3	6	2	5	9	159933	0	5	3	6	2	5	9	125750
5r4t2n1k12	männlich	jünger als 25	Bachelor		17	Azubi		Medieninformatik	3	Master	ja	4	10	3	10	48	12	67	0	67	22	0	22	13	350040	0	4	2	6	2	5	9	159902	0	6	2	6	5	6	9	145626	1	6	2	6	3	6	9	118124
5s3r3e0s11	weiblich	jünger als 25	Bachelor		3.5	Azubi		Wirtschaftswissenschaften	1	Master	ja	0.5	NA	NA	NA	NA	NA	96	0	96	52	1	51	18	574200	1	5	3	5	2	5	25	305856	0	3	3	5	2	5	9	97200	0	5	3	5	3	5	11	81960
5s9k7a1s22	männlich	25-35	Bachelor		21	Akademiker		Wirtschaftswissenschaften	NA	Bachelor	nein	0.5	NA	NA	NA	12	NA	NA	NA	NA	34	4	30	21	309818	4	5	4	5	2	2	41	527155	0	4	1	5	2	2	11	114601	0	6	1	6	1	3	11	105556
6m4l2o1p13	männlich	jünger als 25	Bachelor		16.5	Azubi		Wirtschaftswissenschaften	1	Master	ja	0.5	15	10	8	16	1.5	77	0	77	41	1	40	28	559543	0	2	2	4	2	3	9	152742	1	4	2	4	2	3	9	108376	0	4	2	4	2	3	15	148458
7d4r2s1s14	männlich	jünger als 25	Bachelor		17	Azubi		Wirtschaftswissenschaften	2	Master	nein	NA	NA	NA	NA	NA	NA	71	0	71	32	3	29	29	1023230	9	1	7	1	2	2	52	780890	8	2	7	2	2	2	9	112682	0	4	5	4	3	3	8	82695
7j3h3r0r13	weiblich	jünger als 25	Hochschulreife		16.5	Azubi		Wirtschaftswissenschaften	7	Bachelor	nein	NA	NA	NA	NA	NA	NA	101	0	101	44	0	44	9	230749	0	2	2	4	2	3	15	244306	0	4	2	4	2	4	9	126955	0	5	2	5	2	5	9	87453
7j7o0g0l14	weiblich	25-35	Bachelor		20	Akademiker		Wirtschaftswissenschaften	5	Master	nein	0.5	8	5	25	10	20	65	0	65	39	2	37	27	1158709	0	4	6	4	4	4	23	791300	2	4	5	4	4	5	15	411955	0	6	5	4	3	4	21	295012
7m6n0n1s14	männlich	25-35	Bachelor		19	Akademiker		NA	3	Master	ja	2	NA	20	30	12	2	93	0	93	37	0	37	22	396933	0	3	2	5	1	3	21	347137	1	4	3	4	2	4	18	301608	3	5	5	3	2	4	9	126830
7s1e5n1k14	männlich	25-35	Bachelor		18	Azubi		Wirtschaftswissenschaften	8	Bachelor	nein	NA	NA	NA	NA	NA	NA	73	0	73	37	1	36	34	650932	3	4	2	5	1	3	19	551382	0	3	3	4	1	3	11	142972	0	4	2	5	2	4	18	238642
7v3a3a1v14	weiblich	jünger als 25	Bachelor		16	Azubi		Wirtschaftswissenschaften	3	Master	nein	NA	NA	NA	NA	NA	NA	72	0	72	40	0	40	15	396069	0	5	2	4	2	5	23	487018	6	5	2	5	2	4	14	157442	5	4	2	5	2	4	13	174938
8a4o2a0m10	weiblich	jünger als 25	Bachelor		18	Akademiker		Wirtschaftswissenschaften	3	Master	ja	2	2	0	NA	0	0	60	0	60	25	3	22	41	1284127	0	3	2	4	1	3	9	230834	0	5	2	5	3	4	9	182862	0	7	1	6	3	6	16	177276
8e5c1e1i15	männlich	25-35	Bachelor		18	Azubi		Medieninformatik	1	Master	ja	4	50	20	10	10	16	93	0	93	39	0	39	13	265314	1	7	1	7	5	6	9	83959	0	7	1	7	6	6	14	230752	0	6	1	6	5	6	14	180905
8m5l1a1n15	weiblich	25-35	Bachelor		18	Azubi		Wirtschaftsmathematik	3	Master	nein	NA	NA	NA	NA	NA	NA	76	0	76	35	1	34	13	393632	0	4	1	6	2	5	9	172737	0	6	1	6	2	6	11	195293	0	5	1	6	2	5	17	230142
9e4z2n0w15	weiblich	jünger als 25	Bachelor		17.5	Azubi		Wirtschaftswissenschaften	2	Master	ja	0.5	10	8	8	16	4	90	0	90	46	1	45	9	246266	0	2	1	5	2	3	9	169282	0	3	2	4	2	3	9	134614	0	5	2	5	5	5	9	109233
9t7r9s1w26	männlich	25-35	Bachelor		20	Akademiker		Wirtschaftswissenschaften	4	Master	ja	1	10	NA	NA	6	1	85	0	85	41	3	38	17	490498	0	3	3	3	1	2	9	164474	0	3	3	3	1	3	9	297157	0	2	2	2	1	2	9	121113
9x6i0g0i15	weiblich	25-35	Bachelor		16	Azubi		Wirtschaftswissenschaften	3	NA	ja	1	20	10	15	12	8	78	0	78	40	3	37	57	1066829	1	6	4	6	2	4	33	809993	2	4	3	5	2	5	19	478317	0	4	4	4	2	4	12	193475
0a2z4a0k6	weiblich	jünger als 25	Bachelor		15	Azubi		Psychologie	8	Bachelor	nein	NA	0	0	0	0	0	111	0	111	58	2	56	17	206448	0	5	3	5	2	5	13	129585	0	6	2	5	1	5	9	126522	0	4	2	3	1	3	9	123744
1a2r4a0w7	weiblich	jünger als 25	Hochschulreife		16	Azubi		Psychologie	6	Bachelor	nein	NA	NA	NA	NA	NA	NA	73	0	73	42	0	42	11	411004	0	2	2	3	2	2	12	256173	0	2	3	2	2	3	9	147959	0	3	2	4	2	4	16	182789
1n4k2e0s7	weiblich	jünger als 25	Bachelor		18	Azubi		Chemie	2	Master	nein	NA	NA	NA	NA	NA	NA	108	0	108	38	0	38	11	532555	0	3	2	4	2	4	17	540079	1	5	2	5	2	4	12	340784	0	5	2	5	2	4	9	229246
1p2s9k1p13	männlich	25-35	Bachelor		21	Akademiker		Psychologie	6	NA	ja	9	0	0	0	0	0	72	0	72	57	6	51	15	270729	0	4	1	4	5	4	21	378033	0	4	1	4	5	4	12	243333	1	4	1	4	6	5	11	82796
2j1n6e0z9	weiblich	jünger als 25	Hochschulreife		14	Azubi		Psychologie	4	Bachelor	nein	NA	NA	NA	NA	NA	NA	88	0	88	54	1	53	8	342507	4	1	6	2	2	2	15	796865	8	2	6	2	2	2	12	160958	3	2	6	2	2	2	9	102972
2j3r4n0k9	weiblich	jünger als 25	Bachelor		16	Azubi		NA	2	Master	nein	NA	NA	NA	NA	NA	NA	85	0	85	50	6	44	23	362238	3	2	2	2	3	3	14	187192	3	3	1	3	3	3	11	164461	2	4	1	3	3	3	16	186236
2l3t4a0a9	weiblich	jünger als 25	Bachelor		16	Akademiker		Psychologie	3	Master	ja	0	0	NA	NA	NA	NA	104	1	103	44	5	39	19	294906	0	5	3	2	1	6	11	123454	0	6	2	3	1	7	11	112907	0	6	2	6	2	7	14	129422
2l4r2a1n9	weiblich	jünger als 25	Bachelor		17	Azubi		Psychologie	4	Master	nein	NA	NA	0	NA	0	0	111	0	111	56	2	54	9	120925	0	3	1	5	2	4	12	152433	0	5	1	4	2	3	14	238653	0	3	2	5	2	2	14	121593
2l6n1i0k9	weiblich	25-35	Hochschulreife	Physiotherapeutin	20	Berufsausbildung		Psychologie	6	Bachelor	nein	NA	NA	NA	NA	NA	NA	94	0	94	40	2	38	9	270032	0	3	2	3	2	3	49	863216	4	3	3	3	2	2	9	182296	0	4	1	3	2	3	15	205951
2t3p4m0p9	männlich	jünger als 25	Bachelor		17	Azubi		Chemie	1	Master	nein	NA	NA	NA	NA	NA	NA	82	0	82	41	1	40	11	584751	0	6	1	5	3	4	12	277907	0	5	1	4	3	4	9	148337	0	6	1	6	3	4	11	117733
2y3t4k0t9	männlich	jünger als 25	Bachelor		16	Azubi		Psychologie	2	Master	nein	NA	NA	NA	NA	NA	NA	87	0	87	51	4	47	19	530011	0	5	1	5	3	3	9	123638	0	6	1	5	3	6	9	120306	0	7	1	5	3	7	14	147356
3a3l3s1m10	männlich	jünger als 25	Bachelor		16.5	Azubi		NA	2	Master	nein	NA	NA	NA	NA	NA	NA	108	0	108	51	0	51	14	222314	4	3	4	3	3	2	11	125947	2	7	1	7	2	6	9	145651	2	6	2	6	3	6	17	192465
3c1r5n1r10	weiblich	jünger als 25	Hochschulreife		14.5	Azubi		Psychologie	6	Bachelor	nein	NA	NA	NA	NA	NA	NA	88	0	88	51	0	51	17	335412	0	3	2	4	3	4	15	204926	0	5	2	4	3	6	9	91974	0	5	2	5	3	6	11	111956
3d2z4d0s9	männlich	jünger als 25	Hochschulreife		15	Azubi		Psychologie	6	Bachelor	nein	NA	NA	NA	NA	NA	NA	81	0	81	56	1	55	23	460388	0	5	2	4	2	4	9	199423	0	6	2	4	3	5	9	95589	0	6	2	6	3	6	9	61618
3j2r4a0s9	weiblich	jünger als 25	Bachelor		16	Azubi		Psychologie	2	Master	nein	NA	NA	NA	NA	NA	NA	123	0	123	55	0	55	19	409877	2	3	2	5	2	3	13	224254	2	4	2	5	2	5	9	139428	2	5	2	5	2	5	15	194893
3l5w1l1w10	weiblich	25-35	Bachelor		19	Azubi		NA	10	NA	ja	1	1	1	5	2	0	86	0	86	43	3	40	27	789581	0	3	4	5	1	3	10	275292	0	5	2	6	3	5	15	311955	0	4	3	6	3	5	9	191049
3v4z2a1g10	weiblich	jünger als 25	Bachelor		16.5	Azubi		Psychologie	2	Master	nein	NA	0	0	0	0	0	95	0	95	49	0	49	15	247039	0	5	1	5	1	3	11	163710	0	5	1	2	1	3	9	148800	0	3	1	3	1	3	11	138014
4j6r0a1m11	weiblich	25-35	Bachelor		16.5	Azubi		Psychologie	2	Master	nein	NA	0	NA	NA	NA	NA	74	1	73	31	3	28	45	650610	0	3	4	5	2	2	9	138130	0	3	4	3	2	3	9	108381	0	4	4	5	2	4	11	141241
5f5r1c0g11	männlich	25-35	Bachelor		18	Azubi		Psychologie	NA	Master	nein	NA	NA	NA	NA	NA	NA	81	0	81	51	5	46	12	405206	4	3	3	2	2	3	15	265374	5	4	4	5	4	4	8	128975	2	5	3	4	3	5	10	124353
5g2e4a1f12	weiblich	jünger als 25	Hochschulreife		14	Azubi		Psychologie	5	Bachelor	nein	NA	NA	NA	NA	NA	NA	97	0	97	41	2	39	13	394858	0	2	5	2	2	2	16	352595	0	3	2	3	2	2	9	165990	0	3	3	3	2	3	16	199348
5s3n3aap11	weiblich	jünger als 25	Hochschulreife		15	Azubi		Psychologie	6	Bachelor	nein	NA	NA	NA	NA	NA	NA	56	0	56	50	8	42	28	593438	2	1	3	1	2	1	9	109687	4	1	3	1	2	1	7	115261	4	1	2	2	2	1	9	103780
6l3n3a1b13	weiblich	jünger als 25	Bachelor		15.5	Azubi		Psychologie	2	Master	nein	NA	NA	NA	NA	NA	NA	79	0	79	46	1	45	11	453272	0	2	2	3	1	2	9	139544	0	3	3	4	2	3	9	145592	0	4	2	5	3	4	26	370802
6l7g0a0h13	weiblich	25-35	Bachelor		21	Akademiker		Psychologie	2	Master	ja	6	0	0	NA	NA	NA	84	0	84	52	1	51	11	305522	0	5	4	5	1	1	18	236479	0	6	3	6	1	2	9	156475	0	5	5	5	1	3	9	234893
6m2n5a0b13	weiblich	25-35	Bachelor		19	Akademiker		Psychologie	NA	Master	nein	0	0	0	0	0	0	104	0	104	42	0	42	13	384161	0	2	1	2	2	2	11	141862	1	4	1	3	2	3	12	302856	1	3	1	3	2	3	17	217227
6t1u5y1v13	weiblich	jünger als 25	Hochschulreife		14	Azubi		Psychologie	6	Bachelor	nein	NA	NA	NA	NA	NA	NA	98	0	98	50	2	48	19	337970	0	2	2	3	1	2	11	232836	0	3	2	3	2	2	9	175510	0	3	3	3	2	3	11	126414
7c2r5e0m14	weiblich	jünger als 25	Bachelor		16	Akademiker		Psychologie	2	Master	nein	NA	NA	NA	NA	NA	NA	89	0	89	43	2	41	25	561290	0	3	5	5	5	3	13	391310	0	3	3	4	4	3	21	356102	0	2	3	3	3	2	10	160522
7c5r1h1g14	männlich	25-35	Bachelor		16	Akademiker		Psychologie	7	Bachelor	nein	NA	NA	NA	NA	NA	NA	74	0	74	43	4	39	15	330012	0	5	1	7	3	6	9	200799	0	6	2	6	4	6	9	120238	0	7	1	7	6	7	11	117045
7l3h3a1l14	weiblich	25-35	Bachelor		17	Azubi		Psychologie	8	Master	nein	NA	NA	NA	NA	NA	NA	83	1	82	37	6	31	26	540443	0	2	3	2	2	2	11	196335	0	3	2	3	2	4	13	201294	0	2	3	3	2	3	17	332039
7v21a1n11	weiblich	25-35	Bachelor		18	Azubi		Psychologie		Master	nein	NA	NA	NA	NA	NA	NA	51	0	51	44	0	44	27	893196	5	1	3	3	1	1	14	209300	4	2	3	3	1	2	12	239380	4	2	3	3	1	3	19	201523
8e5o1a0m14	weiblich	25-35	Hochschulreife		17	Azubi		Psychologie	6	Bachelor	nein	NA	NA	NA	NA	NA	NA	71	0	71	35	5	30	20	594543	2	2	3	3	3	3	7	123126	4	3	3	3	3	3	7	130848	4	3	3	3	3	3	7	105475
8l4t2e0p14	weiblich	jünger als 25	Bachelor		17	Azubi		Psychologie		Master	nein	NA	NA	NA	NA	NA	NA	100	0	100	38	0	38	13	382125	0	2	1	5	1	2	15	250607	0	3	1	5	1	3	20	225879	0	4	1	5	1	4	21	216723
8w3k3e0f14	weiblich	jünger als 25	Bachelor		16	Azubi		Psychologie	2	Master	nein	NA	NA	NA	NA	NA	NA	93	0	93	41	0	41	21	538501	0	5	1	5	2	3	9	139274	0	7	1	5	2	5	9	92999	0	6	1	5	3	5	11	82790
9c3ge30v15	weiblich	jünger als 25	Bachelor		16.5	Azubi		Psychologie	2	Master	nein	NA	NA	NA	NA	NA	NA	82	0	82	39	2	37	9	276874	0	4	1	5	3	5	17	350125	0	4	1	3	2	4	15	266128	0	3	2	3	2	3	9	120312
9v33a0r15	weiblich	jünger als 25	Hochschulreife		16.5	Azubi		Psychologie	6	Bachelor	nein	NA	NA	NA	NA	NA	NA	117	0	117	50	1	49	17	347421	0	3	5	3	2	2	16	250888	1	3	4	4	3	3	9	111845	0	3	4	3	2	3	16	155750
[truncated: 70 more columns]

## Sheet: enum
Geschlecht	weiblich	2		nach ISO https://en.wikipedia.org/wiki/ISO/IEC_5218
	männlich	1
	keine Angabe	0
Alter	jünger als 25	0
	25-35	1
	36-45	2
	46-55	3
	älter als 55	4
Bildungsabschluss	ohne Abschluss	0
	Hauptschulabschluss	1
	Realschulabschluss	2
	Fachhochschulreife	3
	Hochschulreife	4
	Fachhochschulabschluss	5
	Bachelor	6
	Master	7
	Sonstiges	8
Ausbildung	Azubi	0
	Berufsausbildung	1
	Meister	2
	Akademiker	3
	Sonstiges	4
PMErfahrung	nein	0
	ja	1
Mental Effort	trifft völlig zu	1
	trifft zu	2
	trifft eher zu	3
	neutral	4
	trifft eher nicht zu	5
	trifft nicht zu	6
	trifft gar nicht zu	7
Quality of Models	trifft völlig zu	1
	trifft zu	2
	trifft eher zu	3
	neutral	4
	trifft eher nicht zu	5
	trifft nicht zu	6
	trifft gar nicht zu	7
Zeiten sind in Millisekunden angegeben
